# Supplementary material for: An Efficient and Cost-Effective Approach to Generate Functional Human Inducible Pluripotent Stem Cell-Derived Astrocytes
Source: Cells. 2023 Sep 26;12(19):2357. doi: 10.3390/cells12192357 (PMC10571578; doi:10.3390/cells12192357)
Supplement: Supplementary file 1 [file cells-12-02357-s001.zip]

Archive with 1 entries (1 files):
- cells-2568536-supplementary.pdf
